# Supplementary material for: Is the Thatcher Illusion Modulated by Face Familiarity? Evidence from an Eye Tracking Study
Source: PLoS One. 2016 Oct 24;11(10):e0163933. doi: 10.1371/journal.pone.0163933 (PMC5077119; doi:10.1371/journal.pone.0163933)
Supplement: S1 Dataset — (DAT) [file pone.0163933.s001.dat]

Vp	VAR00001	Alter	overall_falsealarm	overall_error	Sum_er_FA	overall_outlier	overall_correct	Prom_AM_pk	Prom_AM_FA	Prom_AMinv_pk	Prom_AMinv_FA	Prom_O_pk	Prom_O_FA	Prom_Oinv_pk	Prom_Oinv_FA	Prom_AM_RT	Prom_AMinv_RT	Prom_O_RT	Prom_Oinv_RT	Prom_AM_RTcorrect	Prom_AMinv_RTcorrect	Prom_O_RTcorrect	Prom_Oinv_RTcorrect	Norm_AM_pk	Norm_AM_FA	Norm_AMinv_pk	Norm_AMinv_FA	Norm_O_pk	Norm_O_FA	Norm_Oinv_pk	Norm_Oinv_FA	Norm_AM_RT	Norm_AMinv_RT	Norm_O_RT	Norm_Oinv_RT	Norm_AM_RTcorrect	Norm_AMinv_RTcorrect	Norm_O_RTcorrect	Norm_Oinv_RTcorrect	Prom_AM_d	Prom_AM_C	Prom_AM_normC	Prom_AM_beta	Prom_AMinv_d	Prom_AMinv_C	Prom_AMinv_normC	Prom_AMinv_beta	Prom_O_d	Prom_O_C
1	1	21	13.3	7.8	21.1	3.1	75.8	.96875	.03125	.625	.03125	.938	.063	.688	.313	1073.2737	1234.9767	1231.1938	1465.012	1073.2737	1277.596	1183.4813	1449.9936	.938	.03125	.688	.03125	.688	.25	.5	.438	977.514	1400.3294	1237.14	1351.8767	977.514	1398.4573	1289.5236	1390.5362	3.747089352	.007248932	.00193455	1.027534658	2.199432972	.781077122	.355126586	5.57296248	3.092972453	.008287368
2	1	20	5.5	3.9	9.4	4.7	85.9	.938	.03125	.813	.03125	.875	.063	.688	.188	1138.2406	1453.595	1478.1406	1707.8719	1127.4407	1296.4962	1406.4779	1591.2564	.938	.03125	.875	.03125	.938	.03125	.813	.188	1022.25	1464.9469	1501.4988	1395.8481	971.8073	1369.96	1450.2287	1402.7769	3.418992467	.171297375	.050101712	1.796184035	2.769799339	.495893939	.179036052	3.949254013	2.705122975	.202212107
4	1	20	3.9	18	21.9	0	78.1	.875	.03125	.5	.03125	.938	.063	.875	.125	719.895	868.5594	674.8769	752.1756	723.3336	938.8238	681.1673	725.5779	.96875	.03125	.188	.03125	.96875	.03125	.875	.125	818.9125	753.0044	736.1563	791.8206	818.9125	982.4967	736.1563	813.1921	3.031142989	.365222114	.120489899	3.025391334	1.880793608	.940396804	.5	5.863181054	3.092972453	.008287368
5	1	19	7	5.5	12.5	0	87.5	.96875	.03125	.875	.03125	.938	.063	.688	.313	822.6225	1055.226	925.7081	981.2653	822.6225	1116.05	933.4747	1074.3091	.96875	.03125	.688	.03125	.938	.063	.875	.125	857.8538	933.9747	844.6269	868.4387	857.8538	876.4173	848.0507	895.5407	3.747089352	.007248932	.00193455	1.027534658	3.031142989	.365222114	.120489899	3.025391334	3.092972453	.008287368
6	1	31	4.7	1.6	6.3	2.3	91.4	.96875	.03125	.938	.03125	.938	.03125	.875	.125	795.1581	925.9673	882.2073	1152.59	795.1581	959.124	882.2073	1194.5929	.96875	.03125	.875	.03125	.938	.03125	.75	.25	786.5667	866.2321	922.085	947.7113	843.6825	866.2321	986.3253	1044.8467	3.747089352	.007248932	.00193455	1.027534658	3.418992467	.171297375	.050101712	1.796184035	3.418992467	.171297375
8	1	19	3.9	3.9	7.8	1.6	90.6	.96875	.03125	.813	.03125	.938	.063	.875	.063	869.1656	1406.7929	1093.48	1148.8293	869.1656	1465.92	1062.9967	1144.2393	.96875	.03125	.875	.03125	.875	.063	.875	.125	1018.8556	1221.3663	1011.49	1155.2312	1018.8556	1203.7221	1027.1643	1189.5329	3.747089352	.007248932	.00193455	1.027534658	2.769799339	.495893939	.179036052	3.949254013	3.092972453	.008287368
10	1	20	4.7	12.5	17.2	.8	82	.938	.03125	.375	.03125	.938	.063	.96875	.03125	1044.2225	1194.3571	1059.2569	1110.8656	1051.5493	1510.64	1007.6873	1110.8656	.938	.03125	.688	.03125	.938	.063	.75	.25	996.1394	983.7706	964.6181	1075.8406	963.0053	966.5873	957.016	1088.53	3.418992467	.171297375	.050101712	1.796184035	1.562154244	1.099716486	.703974329	5.57296248	3.092972453	.008287368
11	1	19	18	2.3	20.3	0	79.7	.938	.03125	.96875	.03125	.813	.188	.438	.563	821.4927	886.63	1014.3193	1081.0919	839.5653	939.0938	1100.8892	1081.4886	.96875	.03125	.875	.03125	.875	.125	.438	.563	803.7237	921.0431	902.4163	995.24	803.7237	898.8021	929.5086	1077.2443	3.418992467	.171297375	.050101712	1.796184035	3.747089352	.007248932	.00193455	1.027534658	1.766902026	-.005554718
12	1	28	3.9	24.2	28.1	0	71.9	.96875	.03125	.25	.03125	.875	.125	.875	.125	1026.25	991.6363	784.5244	866.8119	1075.6281	1168.595	730.4864	844.8993	.75	.03125	.063	.03125	.96875	.03125	.938	.063	1052.4793	919.4406	678.8156	817.4663	7053.14	1514.71	678.8156	809.0933	3.747089352	.007248932	.00193455	1.027534658	1.206303858	1.277641679	1.059137522	4.67030363	2.276740509	-.011979126
13	1	20	7.8	0	7.8	7.8	84.4	.96875	.03125	.96875	.03125	.813	.063	.625	.125	1074.7781	1197.3869	1539.8794	1795.952	1074.7781	1197.3869	1354.9	1593.232	.96875	.03125	.938	.03125	.75	.125	.625	.25	1102.6231	1322.2494	1592.786	1505.3577	1102.6231	1246.9927	1582.2233	1613.83	3.747089352	.007248932	.00193455	1.027534658	3.747089352	.007248932	.00193455	1.027534658	2.443779325	.332883932
14	1	21	7	6.3	13.3	0	86.7	.96875	.03125	.688	.03125	.938	.068	.813	.188	889.6038	1142.5273	882.5094	1036.3569	889.6038	1146.2727	889.15	1030.6992	.96875	.03125	.813	.03125	.875	.125	.813	.188	865.2	1098.1788	916.2281	1050.4575	865.2	7084.7446	915.1907	1022.3831	3.747089352	.007248932	.00193455	1.027534658	2.37098284	.695302188	.293254838	5.199432873	3.013989887	-.031203915
15	1	22	7	1.6	8.6	3.1	88.3	.96875	.03125	.938	.03125	.938	.063	.813	.125	873.6694	1223.365	1133.6173	1489.9727	873.6694	1186.0733	1133.6173	1437.2808	.938	.03125	.938	.03125	.96875	.03125	.5	.438	947.2675	1339.2867	1138.9675	1374.9171	951.7827	1339.2867	1138.9675	1439.0525	3.747089352	.007248932	.00193455	1.027534658	3.418992467	.171297375	.050101712	1.796184035	3.092972453	.008287368
16	1	20	4.7	12.5	17.2	1.6	81.3	.875	.03125	.688	.03125	.875	.125	.96875	.03125	1053.27	1252.6107	969.2837	1173.4775	1091.055	1365.8382	1003.7414	1173.4775	.875	.03125	.438	.03125	.938	.063	.813	.188	976.6094	1197.345	1023.698	976.8025	7009.0064	1360.3157	1104.6907	943.4	3.031142989	.365222114	.120489899	3.025391334	2.37098284	.695302188	.293254838	5.199432873	2.276740509	-.011979126
17	1	21	6.3	7.8	14.1	4.7	81.3	.938	.03125	.688	.03125	.875	.125	.813	.125	1183.3506	1323.506	1199.6425	1367.684	1175.364	1314.3236	1128.865	1314.03	.875	.03125	.625	.03125	.96875	.03125	.688	.25	1090.87	1339.9187	1044.6656	1274.1564	1116.6964	1265.451	1044.6656	1307.0291	3.418992467	.171297375	.050101712	1.796184035	2.37098284	.695302188	.293254838	5.199432873	2.276740509	-.011979126
18	1	21	3.1	3.1	6.2	2.3	91.4	.938	.03125	.875	.03125	.938	.063	.938	.063	919.4994	1122.6525	996.5425	1107.2969	928.3287	1233.6936	1007.19	1104.246	.96875	.03125	.75	.03125	.875	.125	.96875	.03125	988.0206	1125.9542	957.6973	1068.2367	988.0206	1291.8617	1019.9364	1108.92	3.418992467	.171297375	.050101712	1.796184035	3.031142989	.365222114	.120489899	3.025391334	3.092972453	.008287368
19	1	25	2.3	5.5	7.8	4.7	87.5	.96875	.03125	.813	.03125	.96875	.03125	.875	.063	928.9437	1355.924	1036.1019	1333.6336	928.9437	1332.3731	1036.1019	1362.655	.875	.03125	.563	.03125	.96875	.03125	.875	.125	944.2044	1141.3808	1161.0106	1347.8856	926.675	1115.3911	1161.0106	1346.8814	3.747089352	.007248932	.00193455	1.027534658	2.769799339	.495893939	.179036052	3.949254013	3.747089352	.007248932
20	1	20	7.8	14.8	22.6	0	77.3	.938	.03125	.5	.03125	.875	.125	.813	.188	826.1956	1022.7107	974.344	950.6731	806.3933	996.905	991.7029	940.1223	.938	.03125	.438	.03125	.813	.188	.875	.125	871.1438	979.3673	911.658	1000.5713	866.314	919.1686	961.0392	976.45	3.418992467	.171297375	.050101712	1.796184035	1.880793608	.940396804	.5	5.863181054	2.276740509	-.011979126
21	1	21	11.7	7	18.7	1.6	79.7	.938	.03125	.875	.03125	.875	.125	.813	.188	792.3988	872.1671	854.5906	896.3582	803.6127	936.4236	872.3136	1069.8662	.938	.03125	.625	.03125	.938	.063	.375	.563	737.1727	877.0267	861.635	914.6745	806.6333	951.599	873.7973	1269.4933	3.418992467	.171297375	.050101712	1.796184035	3.031142989	.365222114	.120489899	3.025391334	2.276740509	-.011979126
22	1	19	2.3	6.3	8.6	2.3	89.1	.96875	.03125	.813	.03125	.96875	.03125	.813	.063	1381.93	1548.8	1492.3794	1634.965	1381.93	1529.4038	1492.3794	1606.4392	.875	.03125	.75	.03125	.938	.063	.938	.063	1287.8533	1516.3394	1535.8713	1489.1456	1321.3857	1468.4033	1535.8713	1488.4633	3.747089352	.007248932	.00193455	1.027534658	2.769799339	.495893939	.179036052	3.949254013	3.747089352	.007248932
23	1	19	7.8	0	7.8	20.3	71.9	.813	.03125	.813	.03125	.75	.063	.563	.188	1855.2488	1732.8613	1940.4013	1975.0773	1682.3185	1568.0577	1719.01	1755.9189	.938	.03125	.813	.03125	.688	.03125	.375	.375	1811.3481	1811.968	2051.0619	2363.1367	1756.8367	1695.8908	1850.3427	2043.5817	2.769799339	.495893939	.179036052	3.949254013	2.769799339	.495893939	.179036052	3.949254013	2.229263345	.440141922
24	1	22	4.7	.8	5.5	10.2	84.4	.938	.03125	.813	.03125	.875	.063	.875	.063	1090.384	1499.694	1209.865	1518.845	1090.384	1463.9031	1124.855	1446.4214	.938	.03125	.813	.03125	.938	.063	.563	.188	1172.18	1446.42	1144.6438	1394.9383	1172.18	1362.1815	1164.694	1282.8344	3.418992467	.171297375	.050101712	1.796184035	2.769799339	.495893939	.179036052	3.949254013	2.705122975	.202212107
25	1	20	15.6	8.6	24.2	3.9	71.9	.875	.03125	.5	.03125	.875	.125	.688	.313	1097.1613	1253.9873	1115.1706	1212.7075	1008.8936	1039.5788	1150.0821	1268.7473	.96875	.03125	.75	.03125	.813	.188	.25	.625	915.6619	1061.9737	1172.3894	1199.1879	915.6619	976.8967	1121.1431	1135.08	3.031142989	.365222114	.120489899	3.025391334	1.880793608	.940396804	.5	5.863181054	2.276740509	-.011979126
26	1	27	2.3	10.2	12.5	10.2	77.3	.875	.03125	.438	.03125	.96875	.03125	.875	.063	1623.6706	1830.2107	1375.5569	1612.56	1525.9429	1774.1357	1375.5569	1525.0357	.813	.03125	.375	.03125	.96875	.03125	.813	.125	1714.9364	1801.4013	1371.2237	1701.4531	1634.1108	1847.0067	1371.2237	1633.2115	3.031142989	.365222114	.120489899	3.025391334	1.724751715	1.01841775	.59047209	5.792232304	3.747089352	.007248932
[truncated: 105 more columns]
